# Supplementary material for: Maternal Genetic Variants and Gestational Duration: A Replication Study in a Japanese Cohort
Source: J Clin Med. 2026 Jun 1;15(11):4269. doi: 10.3390/jcm15114269 (PMC13257595; doi:10.3390/jcm15114269)
Supplement: Supplementary file 1 [file jcm-15-04269-s001.zip]

Archive with 1 entries (1 files):
- jcm-4302477-supplementary.pdf
